# Supplementary material for: Genetic Basis and Physiological Effects of Lipid A Hydroxylation in Pseudomonas aeruginosa PAO1
Source: Pathogens. 2019 Dec 10;8(4):291. doi: 10.3390/pathogens8040291 (PMC6963906; doi:10.3390/pathogens8040291)
Supplement: Supplementary file 1 [file pathogens-08-00291-s001.zip]

Archive with 4 entries (3 files):
- pathogens-646971-supplementary/
- pathogens-646971-supplementary/Figure S1-S5.pdf
- pathogens-646971-supplementary/Table S1.pdf
- pathogens-646971-supplementary/Table S2.pdf
